# Supplementary material for: Understanding Antidiabetic Potential of Oligosaccharides from Red Alga Dulse Devaleraea inkyuleei Xylan by Investigating α-Amylase and α-Glucosidase Inhibition
Source: Molecules. 2024 Mar 29;29(7):1536. doi: 10.3390/molecules29071536 (PMC11013419; doi:10.3390/molecules29071536)
Supplement: Supplementary file 1 [file molecules-29-01536-s001.zip]

Archive with 1 entries (1 files):
- molecules-2923601-supplementary.pdf
